# Supplementary material for: Phylogeography and Phylogenetic Evolution in Tibetan Sheep Based on MT-CYB Sequences
Source: Animals (Basel). 2020 Jul 12;10(7):1177. doi: 10.3390/ani10071177 (PMC7401538; doi:10.3390/ani10071177)
Supplement: Supplementary file 1 [file animals-10-01177-s001.zip]

Archive with 3 entries (2 files):
- animals-776681-supplementary/
- animals-776681-supplementary/Supplementary  Figure.pdf
- animals-776681-supplementary/Supplementary Table.pdf
